# Supplementary material for: Nile Tilapia (Oreochromis niloticus) Patched1 Mutations Disrupt Cardiovascular Development and Vascular Integrity through Smoothened Signaling
Source: Int J Mol Sci. 2024 Mar 15;25(6):3321. doi: 10.3390/ijms25063321 (PMC10970307; doi:10.3390/ijms25063321)
Supplement: Supplementary file 1 [file ijms-25-03321-s001.zip]

Archive with 23 entries (20 files):
- Figure caption.pdf
- Supplemental Movie/
- Supplemental Movie/Video S1.mp4
- Supplemental Movie/Video S2.mp4
- Supplemental Movie/Video S3.mp4
- Supplemental Movie/Video S4.mp4
- Supplemental Movie/Video S5.mp4
- Supplemental Movie/Video S6.mp4
- Supplemental Movie/Video S7.mp4
- Supplemental Movie/Video S8.mp4
- Supplemental Table/
- Supplemental Table/Table S1.xlsx
- Supplemental Table/Table S2.xlsx
- Supplementary Figures/
- Supplementary Figures/Figure S1.tif
- Supplementary Figures/Figure S2(Revised).tif
- Supplementary Figures/Figure S3.tif
- Supplementary Figures/Figure S4.tif
- Supplementary Figures/Figure S5.tif
- Supplementary Figures/Figure S6.tif
- Supplementary Figures/Figure S7.tif
- Supplementary Figures/Figure S8(Revised).tif
- Supplementary Figures/Figure S9.tif
