# Supplementary material for: Nile Tilapia (Oreochromis niloticus) Patched1 Mutations Disrupt Cardiovascular Development and Vascular Integrity through Smoothened Signaling
Source: Int J Mol Sci. 2024 Mar 15;25(6):3321. doi: 10.3390/ijms25063321 (PMC10970307; doi:10.3390/ijms25063321)
Supplement: Supplementary file 1 [file ijms-25-03321-s001.zip › Supplemental Table/Table S1.xlsx]

## Sheet: Sheet1
Table S1. The sequences information of the primers used in the present study.
Primer name	Primer sequence (5’ to 3’)	Purpose
ptch1-ORF-F	ATGTTCTCCCCACCAGGACA	cDNA Cloning
ptch1-ORF-R	ATGGCAGACGGGCTAGCTGA
ptch1-RT-PCR-F	CTACATGGATCGACCCTGCC	Reverse transcription PCR (RT-PCR)
ptch1-RT-PCR-R	GCGTAGTGGCAGCATTGAAG
β-actin-F	GGCATCACACCTTCTACAACGA	Control
β-actin-R	ACGCTCTGTCAGGATCTTCA
ptch1-ISH-F	AAAAAGCGGACATTGGGCAC	In situ hybridization (ISH)
ptch1-ISH-R	GCCAAAAAGGGAAGCACCTG
M13F	CGCCAGGGTTTTCCCAGTCACG
M13R	AGCGGATAACAATTTCACACAG
ptch1-PAGE-F	CTGATGATCCAGACGCCGC	PAGE
ptch1-PAGE-R	CTCGAACAGAGGCAGTTATGG
ptch1-gRNA-F	TAATACGACTCACTATAGGAGGCGCTCCTGCAGCACCGTTTTAGAGCTAGAAATAGC	Gene editing
gRNA-R	AGCACCGACTCGGTGCCAC
socs3-qPCR-F	CACCCTCAGTGTCAAGACGG	Quantitative real‐time PCR (qRT-PCR)
socs3-qPCR-R	GAACGCAGTCAAAGTGGGGA
junb-qPCR-F	ACTTCTACAACCGGGGCATC
junb-qPCR-R	CGAACACGTCGTAACTCCAC
vegfa-qPCR-F	CCCAGGAGGCAACAAAATGA
vegfa-qPCR-R	TGGCTCACAAACAGCATCGT
smo-qPCR-F	CACTGTGGCCATCCTAGCAA
smo-qPCR-R	CAATGGGTGCCAGCACAAAG
gli1-qPCR-F	GCAATACCTGGTACATGGTGTCA
gli1-qPCR-R	AGCTCGTGATTGGACAGCTC
gli2-qPCR-F	CTGAAGCAAACCAGAACGCC
gli2-qPCR-R	ACGAAGGTGAAATGGGCAGT
F, forward primer; R, reverse primer.
