# Supplementary material for: Nile Tilapia (Oreochromis niloticus) Patched1 Mutations Disrupt Cardiovascular Development and Vascular Integrity through Smoothened Signaling
Source: Int J Mol Sci. 2024 Mar 15;25(6):3321. doi: 10.3390/ijms25063321 (PMC10970307; doi:10.3390/ijms25063321)
Supplement: Supplementary file 1 [file ijms-25-03321-s001.zip › Supplemental Table/Table S2.xlsx]

## Sheet: Sheet1
Table S2. Sperm mutation types of ptch1 male mutants
Type of ptch1 muations	Target sequence
WT	GGAGGCGCTCCTGCAGCACCTGG
- 12 bp	GGAGGCGCT------------GG
- 12 bp	GGAGGCG------------CTGG
- 9 bp	GGAGGCGCTCCTG---------G
- 9 bp	GGAGGCGCT---------CCTGG
- 3 bp	GGAGGCGCTCCTGCAGC---TGG
Each "-" represents a missing base compared to the WT ptch1 sequence
